# Supplementary material for: The Remediation of Dysprosium-Containing Effluents Using Cyanobacteria Spirulina platensis and Yeast Saccharomyces cerevisiae
Source: Microorganisms. 2023 Aug 4;11(8):2009. doi: 10.3390/microorganisms11082009 (PMC10458459; doi:10.3390/microorganisms11082009)
Supplement: Supplementary file 1 [file microorganisms-11-02009-s001.zip]

Archive with 1 entries (1 files):
- microorganisms-2534396-supplementary.pdf
